# Supplementary material for: The Mitochondrial Genome of Arctica islandica; Phylogeny and Variation
Source: PLoS One. 2013 Dec 2;8(12):e82857. doi: 10.1371/journal.pone.0082857 (PMC3847043; doi:10.1371/journal.pone.0082857)
Supplement: Table S5 — Positions and kind of all detected polymorphisms; Polymorphisms in amplified regions; Synteny between Veneroida mitochondrial genomes. (XLSX) [file pone.0082857.s005.xlsx]

## Sheet: Polymorphisms
position	sequence	kind of SNP/indel
51	T	ins T
70	G	G>A
89	T	T>C
153	T	del T
154	A	del A
155	A	del A
156	A	del A
157	T	del T
158	G	del G
159	T	del T
160	A	del A
161	T	del T
162	A	del A
163	A	del A
164	A	del A
165	T	del T
166	G	del G
167	T	del T
168	A	delA
208	T	T>C
224	T	T>C
236	T	T>C
249	C	C>T
259	A	A>C
272	C	C>T
310	C	C>G
329	A	A>G
330	A	A>T
341	G	G>A
347	A	del A
371	G	del G
372	A	del A
373	A	del A
374	T	del T
375	A	del A
376	G	del G
399	A	A>G
422	G	G>A
512	A	A>T
529	A	A>G
540	A	A>G
632	A	A>G
642	T	T>C
678	A	A>G
711	A	del A
767	G	G>A
853	C	C>T
947	T	T>C
1765	G	G>A
1949	T	T>C
2170	T	T>A
2223	A	A>G
2289	G	G>A
2451	G	G>A
2565	C	C>T
2586	G	G>A
2600	C	C>T
2607	C	C>T
2625	T	T>C
2646	G	G>A
2748	C	C>T
2856	C	C>T
2892	A	A>G
3069	G	G>A
3132	G	G>A
3206	T	T>G;T>A
3326	A	A>G
3528	A	A>G
3618	C	C>T
3678	G	G>A
3834	C	C>T
3868	T	T>C
4050	T	T>C
4065	C	C>T
4191	G	G>A
4257	A	A>G
4323	C	C>T
4416	T	T>C
4554	A	A>G
4578	A	A>G
4632	T	T>C
4719	A	A>G
4767	T	T>C
4840	C	C>G
4887	G	G>A
4955	A	A>G
4966	A	A>G
5014	T	T>C
5272	T	T>C
5299	T	T>C
5331	G	G>A
5410	T	T>C
5520	C	C>T
5599	C	C>T
5653	T	T>C
5820	T	T>C
5881	G	G>A
5905	G	G>A
6059	C	C>T
6073	T	T>C
6101	C	C>G
6141	G	G>A
6165	A	A>G
6299	T	T>C
6392	T	T>C
6467	T	T>C
6566	G	G>A
6812	T	T>C
7049	C	C>G
7059	C	C>T
7193	A	A>G
7257	T	T>C
7487	G	G>A
7817	A	A>G
7868	G	G>A
7925	T	T>C
7953	G	G>A
7973	A	A>G
8340	C	C>T
8360	G	G>A
8473	G	G>A
8505	G	G>A
8589	C	C>T
8591	A	A>G
8646	G	G>A
8723	A	A>G
8831	G	G>A
8939	A	A>G
9005	T	T>A
9007	T	T>C
9011	G	G>A
9056	A	A>G
9059	G	G>A
9191	T	T>C
9243	C	C>T
9298	G	G>A
9320	C	C>T
9356	C	C>T
9411	A	A>G
9443	C	C>T
9497	T	T>C
9499	G	G>A
9515	G	G>A
9519	T	T>A
9542	C	C>T
9589	A	A>G
9610	A	A>G
9661	T	T>C
9676	A	A>G
9771	C	C>T
9772	A	A>G
9793	A	A>G
9798	C	C>T
9816	C	C>T
9872	C	C>T
9879	G	G>A
9897	A	A>G
9899	A	A>G
9904	G	G>A
9906	G	G>T
9940	A	A>G
9946	G	G>A
9948	T	C>T
9977	T	T>A
10024	G	G>A
10191	G	del G
10217	T	T>G
10224	T	T>A
10260	A	A>G
10263	T	T>C
10279	A	del A
10280	T	del T
10281	A	del A
10282	T	del T
10284	T	T>C
10300	A	A>T
10329	A	A>G
10352	C	C>T
10376	G	G>A
10551	A	A>G
10552	T	T>C
10557	G	G>A
10705	A	A>G
10723	T	T>C
10752	A	A>G
10794	C	C>T
10821	A	A>G
10879	T	T>C
11092	A	A>G
11160	T	T>C
11184	C	C>T
11223	T	T>A
11226	T	T>C
11247	G	G>A
11292	C	C>T
11356	T	T>C
11394	T	T>C
11511	G	G>A
11523	G	G>A
11658	G	G>A
11694	G	G>A
11739	A	A>G
11745	G	G>A
11844	C	C>G
11942	C	C>T
12076	G	G>A
12582	C	C>T
12621	A	A>G
12636	G	G>A
12657	G	del G
12682	T	del T
12690	C	C>T
12858	G	G>A
12928	C	C>G
12929	C	C>T
12978	T	T>C
13029	G	G>A
13158	A	A>G
13369	C	C>T
13447	C	C>T
13480	T	T>C
13493	C	C>T
13501	A	A>G
13537	T	T>C
13663	T	T>C
13774	A	A>G
13882	C	C>T
14014	T	T>C
14090	C	C>T
14144	A	A>G
14348	G	G>A
14762	T	T>C
14924	C	C>T
15017	G	G>A
15031	A	A>G
15068	C	C>T
15154	T	T>C
15494	G	G>A
15596	A	A>G
15722	A	A>G
15818	T	T>C
15833	A	A>G
15855	T	T>C
15857	A	A>G
15914	A	A>G
15923	T	T>C
16010	G	G>A
16073	G	G>A
16385	T	T>C
16477	A	A>G
16976	A	A>G
16977	C	C>T
17028	C	C>T
17051	C	C>T
17120	G	G>C
17258	C	C>T
17457	C	C>T
17649	C	C>T
17654	A	A>G
17795	G	G>A
17966	T	T>A
17968	A	A>G
17971	T	T>C
17978	G	G>A
18022	C	C>G
18042	A	A>T
18052	G	del G
18054	G	G>A
18056	T	T>C
18108	A	A>G
18109	G	G>A
18111	T	T>C
18172	G	G>A
18281	C	C>T

## Sheet: SNPs in amplified regions
positions are from a virtual consensus sequence; indels shift these by some bases in the speciemen
Region I
			2565	2586	2600	2646	2748	2856	2892
	totally sequenced	10MRD	1	T	G	T	G	C	T	G
		24N10	2	T	G	T	G	C	T	G
	North Sea	33MRD10	3	T	G	T	G	C	T	G
		37N10	4	T	G	T	G	C	T	G
		44N10	5	T	G	T	G	C	T	G
		47MRD10	6	T	G	T	G	C	T	G
		276614	8	C	A	C	A	T	C	A
		276617	9	T	G	T	G	C	T	G
	Baltic Sea	27661	10	T	G	T	G	C	T	G
	totally sequenced	27663	11	C	A	C	A	T	C	A
		27668	12	C	A	C	A	T	C	A
		101ISMRD	14	C	A	C	A	T	C	A
		108MRD10IS	15	C	A	C	A	T	C	A
		111MRD10IS	16	C	A	C	A	T	C	A
	totally sequenced	72IS10N	17	C	G	C	G	C	C	A
		86IS10N	18	C	A	C	A	T	C	A
		95MRD10IS	19	C	A	C	A	T	C	A
Region II
				12582	12621	12636	12657	12682	12690	12858	12928	12929	12978	13029	13158	13370
	totally sequenced	10MRD	1	C	A	A	G	*	C	A	C	C	T	G	A	C
		24N10	2	C	A	A	G	*	C	A	C	C	T	G	A	C
	North Sea	33MRD10	3	C	A	A	G	*	C	A	C	C	T	G	A	C
		37N10	4	C	A	A	G	*	C	A	C	C	T	G	A	C
		44N10	5	C	A	A	G	*	C	A	C	C	T	G	A	C
		47MRD10	6	C	A	A	G	*	C	A	C	C	T	G	A	C
		276614	8	T	G	G	*	T	T	G	G	T	C	A	G	T
		276617	9	C	A	A	G	*	C	A	C	C	T	G	A	C
	Baltic Sea	27661	10	C	A	A	G	*	C	A	C	C	T	G	A	C
	totally sequenced	27663	11	T	G	G	*	T	T	G	G	T	C	A	G	T
		27668	12	T	G	G	*	T	T	G	G	T	C	A	G	T
		101ISMRD	14	T	G	G	*	T	T	G	G	T	C	A	G	T
		108MRD10IS	15	T	A	A	*	T	C	G	C	C	C	A	G	T
		111MRD10IS	16	T	G	G	*	T	T	G	G	T	C	A	G	T
	totally sequenced	72IS10N	17	C	A	A	G	*	C	G	C	C	T	G	A	C
		86IS10N	18	T	G	G	*	T	T	G	G	T	C	A	G	T
		95MRD10IS	19	T	G	G	*	T	T	G	G	T	C	A	G	T
Region III
				5599	5653	5820	5881	5905	6059	6101	6141	6165	6299	6392	6467	6812
	totally sequenced	10MRD	1	C	T	C	G	G	C	C	G	A	T	T	T	T
		24N10	2	C	T	C	G	G	C	C	G	A	T	T	T	T
	North Sea	33MRD10	3	C	T	C	G	G	C	C	G	A	T	T	T	T
		37N10	4	C	T	C	G	G	C	C	G	A	T	T	T	T
		44N10	5	C	T	C	G	G	C	C	G	A	T	T	T	T
		47MRD10	6	C	T	C	G	G	C	C	G	A	T	T	T	T
		276614	8	T	C	T	A	A	T	G	A	G	C	C	C	C
		276617	9	C	T	C	G	G	C	C	G	A	T	T	T	T
	Baltic Sea	27661	10	C	T	C	G	G	C	C	G	A	T	T	T	T
	totally sequenced	27663	11	T	C	T	A	A	T	G	A	G	C	C	C	C
		27668	12	T	C	T	A	A	T	G	A	G	C	C	C	C
		101ISMRD	14	T	C	T	A	A	T	G	A	G	C	C	C	C
		108MRD10IS	15	T	C	T	A	A	T	G	A	A	C	C	C	C
	Iceland	111MRD10IS	16	T	C	T	A	A	T	G	A	G	C	C	C	C
	totally sequenced	72IS10N	17	C	T	T	G	G	T	C	A	A	T	T	T	T
		86IS10N	18	T	C	T	A	A	T	G	A	G	C	C	C	C
		95MRD10IS	19	T	C	T	A	A	T	G	A	G	C	C	C	C

## Sheet: Gene order
		length	number of tRNAs
Arcticoidea	A. islandica	18294	22	cox1	tRNA_Ala	cox2	tRNA_Asn	nad5	tRNA_Met	nad2	tRNA_Gly	nad4	nad6	nad4L	2 tRNAs	cytB	l-rRNA	3 tRNA	atp6	nad3	3 tRNAs	nad1	tRNA_Pro	4 tRNAs	s-rRNA	2 tRNAs	cox3	tRNA_Phe
Veneroidea	Paphia textile	18561	23	cox1	tRNA_Leu	nad1	nad2	nad4L	tRNA_Ile	cox2	tRNA_Pro	cytB	l-rRNA	atp6	nad3	nad5	atp8	nad4		7 tRNAs	nad6	13 tRNAs	cox3	s-rRNA
	Paphia undulata	18154	23	cox1	tRNA_Leu	nad1	nad2	nad4L	tRNA_Ile	cox2	tRNA_Pro	cytB	l-rRNA	atp6	nad3	nad5	atp8	nad4		7 tRNAs	nad6	13 tRNAs	cox3	s-rRNA
	Paphia amabilis	19629	23	cox1	tRNA_Leu	nad1	nad2	nad4L	tRNA_Ile	cox2	tRNA_Pro	cytB	l-rRNA	atp6	nad3	nad5	atp8	nad4		7 tRNAs	nad6	13 tRNAs	cox3	s-rRNA
	Paphia euglypta	18643	23	cox1	tRNA_Leu	nad1	nad2	nad4L	tRNA_Ile	cox2	tRNA_Pro	cytB	l-rRNA	atp6	nad3	nad5	atp8	nad4		7 tRNAs	nad6	13 tRNAs	cox3	s-rRNA
	Meretrix lusoria	20268	22	cox1	tRNA_Leu	nad1	nad2	nad4L	2 tRNAs	cox2	tRNA_Pro	cytB	l-rRNA	atp8	nad4	3 tRNAs	atp6	nad3	nad5		nad6	11 tRNAs	s-rRNA	3 tRNAs	cox3	tRNA_Ala
	Meretrix lamarckii	21209	22	cox1	tRNA_Leu	nad1	nad2	nad4L	2 tRNAs	cox2	tRNA_Pro	cytB	l-rRNA	atp8	nad4	3 tRNAs	atp6	nad3	nad5		nad6	11 tRNAs	s-rRNA	3 tRNAs	cox3	tRNA_Ala
	Meretrix meretrix	19826	23	cox1	tRNA_Leu	nad1	nad2	nad4L	2 tRNAs	cox2	tRNA_Pro	cytB	l-rRNA		nad4	3 tRNAs	atp6	nad3	nad5		nad6	13 tRNAs	s-rRNA	2 tRNAs	cox3	tRNA_Ala
	Meretrix petechialis	19567	22	cox1	tRNA_Leu	nad1	nad2	nad4L	2 tRNAs	cox2	tRNA_Pro	cytB	l-rRNA		nad4	3 tRNAs	atp6	nad3	nad5		nad6	12 tRNAs	s-rRNA	2 tRNAs	cox3	tRNA_Ala
	Venerupis philippinarum male	21441	23	cox1	tRNA_Leu	nad1	nad2	nad4L		cox2	tRNA-Pro	cytB	l-rRNA		nad4	3 tRNAs	atp6	nad3	nad5	5 tRNAs	nad6	12 tRNAs	cox3	s-rRNA	tRNA
	Venerupis philippinarum female	22676	23	cox1	tRNA_Leu	nad1	nad2	nad4L	tRNA_Ile	cox2	tRNA-Pro	cytB	l-rRNA		nad4	3 tRNAs	atp6	nad3	nad5	5 tRNAs	nad6	12 tRNAs	cox3	s-rRNA
Solenoidea	Solen grandis	16784	22	cox1	tRNA_Tyr	cox2	5 tRNAs	nad3	4 tRNAs	nad1	tRNA_Leu	nad6	tRNA_Val	nad5	cytB	l-rRNA	atp6	tRNA_Met	s-rRNA	cox3	nad4L	2 tRNAs	nad4	2 tRNAs	nad2	5 tRNAs
	Solen strictus	16535	22	cox1	tRNA_Tyr	cox2	5 tRNAs	nad3	4 tRNAs	nad1	tRNA_Leu	nad6	tRNA_Val	nad5	cytB	l-rRNA	atp6	tRNA_Met	s-rRNA	cox3	nad4L	2 tRNAs	nad4	2 tRNAs	nad2	5 tRNAs
	Sinonovacula constricta	17225	19	cox1	tRNA_Leu	nad1	3 tRNAs	nad5	cytB	nad6	l-rRNA	atp6	tRNA_Met	s-rRNA	cox3	nad2	tRNA_Lys	cox2	tRNA_Tyr	nad4L	2 tRNAs	nad4	3 tRNAs	nad3	7 tRNAs
Lucinoidea	Loripes lacteus	17321	22	cox1	3 tRNAs	cox3	tRNA_Met	nad4L	tRNA_Ser	nad2	cox2	tRNA_Ser	nad6	cytB	tRNA_Gly	atp6	2 tRNAs	s-rRNA	2 tRNAs	nad4	5 tRNAs	nad3	tRNA_Ile	l-rRNA	tRNA_Tyr	nad1	tRNA_Gln	atp8	2 tRNAs	nad5	tRNA_Asp
	Lucinella divaricata	18940	22	cox1	3 tRNAs	cox3	tRNA_Met	nad4L	tRNA_Ser	nad2	cox2	tRNA_Ser	nad6	cytB	tRNA_Gly	atp6	3 tRNAs	s-rRNA	2 tRNAs	nad4	5 tRNAs	nad3	tRNA_Ile	l-rRNA	tRNA_Tyr	nad1	tRNA_Gln	atp8	tRNA_Ala	nad5	tRNA_Asp
Cardioidea	Acanthocardia tuberculata	16104	23	cox1	tRNA_Pro	nad4L	tRNA_Leu	nad6	cox2	3 tRNAs	nad3	4 tRNAs	nad1	tRNA_Phe	s-rRNA	3 tRNAs	cox3	2 tRNAs	nad5	2 tRNAs	cytB	l-rRNA	tRNA_Asn	nad4	tRNA_Tyr	atp6	3 tRNAs	nad2	tRNA_Ala
Tellinoidea	Nuttallia olivacea	18182	21	cox1	nad4	3 tRNAs	nad3	tRNA_Lys	nad4L	5 tRNAs	nad1	tRNA_Asn	nad5	tRNA_Arg	cytB	4 tRNAs	cox2		s-rRNA	tRNA_Ser	nad6	l-rRNA	tRNA_Met	atp6	cox3	nad2	4 tRNAs
	Soletinella diphos	16352	21	cox1	nad4	3 tRNAs	nad3	2 tRNAs	nad4L	5 tRNAs	nad1	tRNA_Asn	nad5	tRNA_Arg	cytB		cox2	3 tRNAs	s-rRNA	2 tRNAs	nad6	l-rRNA		atp6	cox3	nad2	4 tRNAs
	Solecurtus divaricatus	16749	22	cox1	nad4	3 tRNAs	nad3	2 tRNAs	nad4L	5 tRNAs	nad1	tRNA_Asn	nad5	tRNA_Arg	cytB		cox2	3 tRNAs	s-rRNA	2 tRNAs	nad6	l-rRNA		atp6	cox3	nad2	5 tRNAs
	Semele scabra	17117	21	cox1	nad4	3 tRNAs	nad3	2 tRNAs	nad4L	4 tRNAs	nad1	tRNA_Asn	nad5	tRNA_Arg	cytB	3 tRNAs	s-rRNA	cox2		2 tRNAs	nad6	l-rRNA		atp6	cox3	nad2	5 tRNAs
	Moerella iridescens	16799	22	cox1	nad4	3 tRNAs	nad3	tRNA_Lys	nad4L	5 tRNAs	nad1	tRNA_Asn	nad5	tRNA_Arg	cytB		cox2	4 tRNAs	s-rRNA	2 tRNAs	nad6	l-rRNA		atp6	cox3	nad2	5 tRNAs
	Crassostrea hongkongensis		23	cox1	l-rRNA	cox3	3 tRNAs	cob	tRNA	cox2	8 tRNAs	atp6	3 tRNAs 1 rRNA	nad2	2 tRNA	nad4	1 tRNA	nad5	nad6	1 tRNA	nad3	3 tRNA	nad1	nad4L	1 tRNA
